# Supplementary material for: Effect of preventive zinc supplementation on linear growth in children under 5 years of age in developing countries: a meta-analysis of studies for input to the lives saved tool
Source: BMC Public Health. 2011 Apr 13;11(Suppl 3):S22. doi: 10.1186/1471-2458-11-S3-S22 (PMC3231896; doi:10.1186/1471-2458-11-S3-S22)
Supplement: Additional File 1 — Risk of bias for the included studies according to the latest recommendations of the Cochrane Handbook [file 1471-2458-11-S3-S22-S1.xlsx]

## Sheet: Sheet1
Additional File 1: Risk of bias for the included studies according to the latest recommendations of the Cochrane Handbook
Study (Ref)	Adequate sequence generation	Allocation concealment	Blinding	Incomplete outcome data addressed	Free of selective reporting
Alarcon et al. 2004[51]	YES	YES	YES	YES	UNCLEAR
	Quote: “The children were first stratified by sex, age, and initial hemoglobin concentration and were then allocated by block randomizzation to 1 of the 3 groups."	Quote: “The code was known only to the pharmacist and was not broken until the data analyses were completed”.	Quote: " The treatment was supervised and completely blinded"	Exclusion and attrition data was reported along with their reasons.	Insufficient information to permit judgment.
	Comment: Probably done.	Comment: Probably done	Comment: Double blind
Bates et al. 1993[34]	YES	UNCLEAR	YES	YES	UNCLEAR
	Quote: “Two matched groups, stratified by age and sex, were created by allocating subjects in successive age sequence from each sex into two groups."	Comment: Insufficient information to permit judgment	Quote: " A double-blind protocol was used”	Exclusion and attrition data was reported along with their reasons.	Insufficient information to permit judgment.
	Comment: Probably done.		Comment: Probably done
Berger et al. 2006[58]	YES	YES	YES	YES	UNCLEAR
	Quote: “Included infants were randomly assigned, following a computer-generated block randomized group allocation……”	Quote: “The supplements were coded with a letter at production and the code allocation was kept secret until the end of statistical analysis”.	Quote: “Supplements were presented in similar coded bottles avoiding participants and health workers to differentiate between them”.	Exclusion and attrition data was reported along with their reasons.	Insufficient information to permit judgment.
	Comment: Probably done
Black et al. 2004 (Bangladesh) [52]	NO	UNCLEAR	YES	YES	UNCLEAR
	Quote: “Every alternate infant was invited to participate in the developmental substudy…….”	Insufficient information to permit judgment.	Quote: “this investigation were a subset of a larger double-blind randomized trial of micronutrient supplementation”	Exclusion and attrition data was reported along with their reasons.	Insufficient information to permit judgment.
	Comment: Alternate allocation		Comment: Double blind
Black et al. 2004 (India) [53]	YES	UNCLEAR	YES	YES	UNCLEAR
	Quote: “They were randomly allocated to 1 of 4 supplement groups…….”	Insufficient information to permit judgment.	Quote: “The randomization procedure was designed to ensure that no members of the field or evaluation teams were aware of group assignment”	Exclusion and attrition data was reported along with their reasons.	Insufficient information to permit judgment.
	Comment: Probably done		Comment: Double blind
Brooks et al. 2005[56]	YES	YES	YES	YES	UNCLEAR
	Quote: “Random assignment to zinc or placebo was done with permuted blocks of variable length between two and eight…….”	Quote: “identical to the zinc syrup in color, odour, and taste. ACME Laboratories, Ltd (Dhamrai, Dhaka, Bangladesh) prepared, labelled, and masked the identity of both preparations.”	Quote: “identical to the zinc syrup in colour, odour, and taste. ACME Laboratories, Ltd (Dhamrai, Dhaka, Bangladesh) prepared, labeled, and masked the identity of both preparations”	Exclusion and attrition data was reported along with their reasons.	Insufficient information to permit judgment.
	Comment: Probably done		Comment: Double blind
Brown et al. 2007 [67]	YES	YES	YES	YES	UNCLEAR
	Quote: “then were randomly assigned to 1 of 3 treatment groups by using a block randomization scheme, with a varied block length of 3 or 6 (12)”	Quote: “Fieldworkers delivered the dry porridge to the subjects’ homes once per week in a coded, sealed plastic bag containing 260 g dry weight of the porridge”	Quote: “The study was designed as a randomized, double-masked, community-based intervention trial implemented among young …..”	Exclusion and attrition data was reported along with their reasons.	Insufficient information to permit judgment.
	Comment: Probably done		Comment: Double blind
Castillo-Duran et al 2001[46]	YES	YES	YES	YES	UNCLEAR
	Quote: “Infants were randomly assigned to a supplemented group receiving 5 mg zinc per day as sulfate”	Quote: “Codes were kept secret, and solutions were given monthly at the time of the visit”	Quote: “Infants were randomly assigned to a supplemented group receiving 5 mg zinc per day as sulfate in a single dose or to a placebo group receiving an equivalent dose of lactose in a double-blind fashion.”	Exclusion and attrition data was reported along with their reasons.	Insufficient information to permit judgment.
	Comment: Probably done	Comment: Probably done
Castillo-Duran et al. 1995[36]	UNCLEAR	YES	YES	UNCLEAR	UNCLEAR
	Quote: "Participating infants were assigned to a supplemented group ……."	Quote: "Solutions were coded; codes were changed twice throughout the study."	Comment: Study participants, care providers and investigators were probably blinded to the treatment assignment	Comment: Insufficient information to permit judgment.	Insufficient information to permit judgment.
	Comment: Method of sequence generation was not described	Comment: Probably done
Dijkhuizen et al. 2001[47]	UNCLEAR	YES	YES	YES	UNCLEAR
	Quote: “The study was designed as a randomized."	Quote: “the code-allocation was safe-kept at the Wageningen University”	Quote: " Supplementation was double-blind….."	Exclusion and attrition in intervention and placebo group respectively were reported along with their reasons.	Insufficient information to permit judgment.
	Comment: Probably done	Comment: Probably done	Comment: Participants, caregivers and outcome assessors were blinded to the treatment assignment.
	Details of sequence generation was not provided
Dijkhuizen et al. 2008[63]	YES	YES	YES	YES	UNCLEAR
	Quote: “Infants were assigned to 1 of the 4 supplementation groups on the basis of individual randomization, following a computer-generated block randomized group allocation”	Quote: “the supplements were coded with a letter at the production site …..”	Quote: “Supplementation was double-blind”	Exclusion and attrition data was reported along with their reasons.	Insufficient information to permit judgment.
	Comment: Probably done		Comment: Double blind
Dirren et al. 1994[35]	YES	UNCLEAR	YES	YES	UNCLEAR
	Quote: "The initial protocol called for a strictly random attribution of the zinc supplement within each pair."	Comment: Insufficient information to permit judgment	Quote: "Neither the field personnel, nor the participating families knew the composition of the syrup."	Exclusion and attrition data was reported with their numbers and reasons in each arm and for various outcomes were reported.	Insufficient information to permit judgment.
	Comment: "Probably done."		Comment: Probably done
Fahmida et al. 2007[62]	YES	YES	YES	YES	UNCLEAR
	Quote: “Allocation to supplementation groups was conducted using systematic random sampling in each sex group”	Quote: “The supplements were coded with a letter and the code was safe-kept at the SEAMEO laboratory by a laboratory assistant"	Quote: “Neither the investigator nor field assistants knew the codes until all subjects had completed the trial”	Exclusion and attrition data was reported along with their reasons.	Insufficient information to permit judgment.
	Comment: Probably done		Comment: Double blind
Fisher Walker et al 2009[65]	YES	UNCLEAR	YES	YES	UNCLEAR
	Quote: “We enrolled 799 infants and randomized each to one of five study groups”	Insufficient information to permit judgment.	Quote: “by two trained anthropometrists who were blinded to the supplementation allocation”	Exclusion and attrition data was reported along with their reasons.	Insufficient information to permit judgment.
	Comment: Probably done		Comment: Double blind
Gardner et al. 1998[42]	UNCLEAR	UNCLEAR	YES	UNCLEAR	UNCLEAR
	Comment: Insufficient information to permit judgment.	Comment: Insufficient information to permit judgment.	Quote: "Caretakers were blind to the children’s group assignment"	Exclusion numbers were reported with their reasons. Attrition data along with their numbers and reason were not reported.	Insufficient information to permit judgment.
Gardner et al. 2005[57]	YES	UNCLEAR	YES	YES	UNCLEAR
	Quote: “were then randomly assigned to receive the zinc supplement or the placebo…….”	Insufficient information to permit judgment.	Quote: “we conducted a randomized double-blind trial to determine the effect of…..”	Exclusion and attrition data was reported along with their reasons.	Insufficient information to permit judgment.
	Comment: Probably done		Comment: Double blind
Hong et al. 1992[33]	UUCLEAR	UNCLEAR	YES	YES	UNCLEAR
	Comment: Insufficient information to permit judgment	Comment: Insufficient information to permit judgment	Quote: "Test or control assignment was unknown to the families or to the investigators involved in clinical care, anthropometry or serum analysis."	Comment: All the study participants completed the study	Insufficient information to permit judgment.
			Comment: "Double blind."
Kikafunda et al.1998[40]	YES	UNCLEAR	YES	YES	UNCLEAR
	Quote: " The children were randomly assigned to 1 of 2 supplementation regimens: zinc (n = 79) or placebo (n = 76)".	Comment: Insufficient information to permit judgment.	Quote: " The study was randomized, double-blind, placebo-controlled…."	Reasons for attrition were mentioned in the study.	Insufficient information to permit judgment.
	Comment: Probably done		Comment: Study participants were blinded to the treatment assignment.
	Sequence generation was not reported
Lind et al. 2004[54]	YES	YES	YES	YES	UNCLEAR
	Quote: “Randomization was planned and generated by an independent statistician and was performed in blocks of 20.”	Quote: “The pharmaceutical company marked the 4 different supplements with letter codes to which the researchers and participants were blinded”	Quote: “The pharmaceutical company marked the 4 different supplements with letter codes to which the researchers and participants were blinded”	Exclusion and attrition data was reported along with their reasons.	Insufficient information to permit judgment.
	Comment: Probably done	Comment: Probably done	Comment: Double blind
Lira et al. 1998[41]	UNCLEAR	YES	YES	YES	UNCLEAR
	Comment: No details are provided about sequence generation	“The bottles were kept by the fieldworkers to prevent tampering, and a photograph of the infant’s mother was affixed to the bottle to prevent misallocation.”	Quote: “A community-based, randomized, double-blind trial ….."	Exclusion and attrition in intervention and placebo group respectively were reported along with their reasons.	Insufficient information to permit judgment.
			Comment: Study participants, care providers and investigators were blinded to the treatment assignment.
Mozaffari-Khosravi et al. 2009[66]	UNCLEAR	UNCLEAR	YES	YES	UNCLEAR
	Quote: “The children were randomly assigned to either Zinc Group (ZG) or Placebo Group (PG”	Insufficient information to permit judgment.	Quote: “The study was designed as a community-based randomized, double-blind……..”	Exclusion and attrition data was reported along with their reasons.	Insufficient information to permit judgment.
	Comment: No details about sequence generation were provided.		Comment: Double blind
Muller et al. 2003[49]	YES	YES	YES	YES	UNCLEAR
	Quote: “Children were individually allocated supplementation with zinc or placebo in blocks of 30 (15 zinc, 15 placebo) by computer-generated randomly permutated codes (prepared by WHO/Geneva).”	Quote: “Zinc and placebo tablets were identical in appearance and tase"	Comment: Double blind	Exclusion and attrition data was reported along with their reasons.	Insufficient information to permit judgment.
	Comment: Probably done	Comment: Probably done
Ninh et al.1996[37]	YES	UNCLEAR	YES	YES	UNCLEAR
	Quote: “Each member of a pair was randomly assigned to take either a zinc supplement or a placebo.”	Comment: Insufficient information to permit judgment	Quote: " The group to which the patient was assigned was unknown to the child’s family and to the members of the Investigation team...”	Exclusion and attrition data was reported along with their numbers and reasons.	Insufficient information to permit judgment.
	Comment: Probably done		Comment: Participants, care givers and outcome assessors were probably blinded to the treatment assignment
Olney et al. 2006[59]	YES	UNCLEAR	YES	YES	UNCLEAR
	Quote: “In the main trial, children were randomized to receive iron (12.5 mg) 1 folic ac………”	Insufficient information to permit judgment.	Quote: “In this community-based, randomized double-blind trial, iron folic acid……..”	Exclusion and attrition data was reported along with their reasons.	Insufficient information to permit judgment.
	Comment: Probably done		Comment: Double blind
Osendarp et al. 2002[48]	YES	YES	YES	YES	UNCLEAR
	Quote: “Infants were randomly allocated to receive 5 mL/d of a liquid with or without 5 mg elemental”	Quote: “Both liquids contained sucrose, flavors, and preservatives; were indistinguishable in both appearance and taste; and were prepared and coded by Opsonin Chemical Industries Ltd, Dhaka”	Quote: “The codes of the supplements were unknown to both participants and study staff and were broken only after data editing and cleaning were completed"	Exclusion and attrition data was reported along with their reasons.	Insufficient information to permit judgment.
	Comment: Probably done
Penny et al. 2004 [55]	YES	UNCLEAR	YES	YES	UNCLEAR
	Quote: “Briefly, 412 children aged 6–36 mo with diarrhea for > 14 d were randomly assigned…….”	Insufficient information to permit judgment.	Quote: “This randomized, double-masked, placebo-controlled, community-based trial was……”	Exclusion and attrition data was reported along with their reasons.	Insufficient information to permit judgment.
	Comment: Probably done		Comment: Double blind
Rivera et al. 1998[43]	YES	UNCLEAR	YES	UNCLEAR	UNCLEAR
	Quote: " The study was a randomized, double-blind, placebo-controlled trial".	Comment: Insufficient information to permit judgment.	Quote: " The study was a randomized, double-blind, placebo-controlled trial."	Comment: Insufficient information to permit judgment.	Insufficient information to permit judgment.
	Comment: "Probably done."		Comment: Participants, care givers and outcome assessors were probably blinded to the treatment assignment
Ruz et al. 1997[39]	YES	YES	YES	UNCLEAR	UNCLEAR
	Quote: " Subjects were pair matched exclusively according to sex and age (± 3 mo), and then randomly assigned to one of two experimental treatments...”	Quote:” The random allocation of each member of the pair to the experimental groups (identified as group A or B, to avoid bias) was done by a member of our staff not involved with the study."	Quote: “The study was conducted in a doubly blinded fashion, and the code was broken only after the project had been finished.”	Comment: Insufficient information to permit judgment.	Insufficient information to permit judgment.
	Comment: Probably done	Comment: Probably done	Comment: Participants, care givers and outcome assessors were probably blinded to the treatment assignment
Sempertegui et al. 1996[38]	YES	UNCLEAR	YES	YES	UNCLEAR
	Quote: "Malnourished children were randomly assigned, by the Moss-Oakford algorithm….."	Comment: Insufficient information to permit judgment	Comment: Study participants and care providers were blinded to the treatment assignment	Exclusion and attrition were mentioned in the study along with their numbers and reasons.	Insufficient information to permit judgment.
	Comment: Probably done
Silva et al. 2006[60]	YES	UNCLEAR	YES	YES	UNCLEAR
	Quote: “Of every two mothers or surrogates, who allowed their children to participate in the study, one child was assigned to the supplementation group and another one was placed in the control group until the total sample size was reached.”	Insufficient information to permit judgment.	Comment: Double blind	Exclusion and attrition data was reported along with their reasons.	Insufficient information to permit judgment.
	Comment: Probably done
Smith et al. 1999[44]	YES	UNCLEAR	UNCLEAR	YES	UNCLEAR
	Quote: "The children selected were randomly assigned to receive one of the following supplements once per week"	Insufficient information to permit judgment.	Insufficient information to permit judgment.	Exclusion was reported along with their reasons. No attrition data was reported	Insufficient information to permit judgment.
	Comment: Probably done.
Sur et al. 2003[50]	YES	YES	YES	YES	UNCLEAR
	Quote: “Randomization schedules were prepared through compuerized programs of simple random numbers"	Quote: “The codes of the 2 groups were kept confidential and sealed with a person not in any way related to the trial and opened only after analysis of the outcome variables of the groups had been completed”	Comment: Double blind	Exclusion and attrition data was reported along with their reasons.	Insufficient information to permit judgment.
Umeta et al. 2000	YES	YES	YES	YES	UNCLEAR
	Quote: “The infants, both stunted and non-stunted, were matched by sex, age (within 2 months), and recumbent length (within 3 cm) and randomly assigned to receive the zinc supplement or placebo.”	Quote: “The codes were revealed only after the study was completed and the data analysis was finalized"	Quote: “Neither the field assistants nor the investigator knew the codes.”	Exclusion and attrition data was reported along with their reasons.	Insufficient information to permit judgment.
	Comment: Probably done		Comment: Double blind
Wasantwisut et al. 2006[61]	YES	YES	YES	YES	UNCLEAR
	Quote: “Infants were stratified by age and sex and then random numbers were used to assign individual infants to supplemental groups.”	Quote: “The code allocation was kept at UNICEF, Jakarta, until the end of data analysis"	Quote: “The study was a randomized 2 * 2 factorial, double-blind, placebo controlled trial…"	Exclusion and attrition data was reported along with their reasons.	Insufficient information to permit judgment.
	Comment: Probably done		Comment: Double blind
Wuehler et al. 2008[64]	YES	UNCLEAR	YES	YES	UNCLEAR
	Quote: “The randomization lists for each of these strata were generated independently by using a fixed block randomization procedure.”	Insufficient information to permit judgment.	Quote: “The present study was designed as a community-based, randomized, double- masked intervention trial...”	Exclusion and attrition data was reported along with their reasons.	Insufficient information to permit judgment.
	Comment: Probably done		Comment: Double blind
